# Supplementary material for: Novel Tetrazole Derivatives Targeting Tubulin Endowed with Antiproliferative Activity against Glioblastoma Cells
Source: Int J Mol Sci. 2023 Jul 4;24(13):11093. doi: 10.3390/ijms241311093 (PMC10342533; doi:10.3390/ijms241311093)
Supplement: Supplementary file 1 [file ijms-24-11093-s001.zip]

Archive with 1 entries (1 files):
- ijms-2483134-supplementary.pdf
